# Supplementary material for: Molecular Detection of Microsporidia in Rabbits (Oryctolagus cuniculus) in Tenerife, Canary Islands, Spain
Source: Biology (Basel). 2022 Dec 10;11(12):1796. doi: 10.3390/biology11121796 (PMC9775083; doi:10.3390/biology11121796)
Supplement: Supplementary file 1 [file biology-11-01796-s001.zip]

Archive with 1 entries (1 files):
- biology-1975348-supplementary.pdf
